# Supplementary material for: Ginsenoside Re Protects against Serotonergic Behaviors Evoked by 2,5-Dimethoxy-4-iodo-amphetamine in Mice via Inhibition of PKCδ-Mediated Mitochondrial Dysfunction
Source: Int J Mol Sci. 2021 Jul 5;22(13):7219. doi: 10.3390/ijms22137219 (PMC8268959; doi:10.3390/ijms22137219)
Supplement: Supplementary file 1 [file ijms-22-07219-s001.zip]

Archive with 1 entries (1 files):
- ijms-1227411-supplementary.pdf
